# Supplementary material for: Effects of cigarette smoking on metabolic activity of lung cancer on baseline 18F-FDG PET/CT
Source: PeerJ. 2022 Apr 25;10:e13352. doi: 10.7717/peerj.13352 (PMC9048646; doi:10.7717/peerj.13352)
Supplement: Supplemental Information 1 [file peerj-10-13352-s001.xlsx]

## Sheet: Sheet1
Patients No.	Sex	Age	Smoking history	Time of somking (Year)	Somking dose(pack per day)	Cumluative somking dose	pSUVmax	nSUVmax	mSUVmax	T	N	M	Pathological subtype	Clinical stage
1	M	71	1	4	1	4	20.42	10.91		2b	2	0	Squamous cell carcinoma	IIIa
2	M	65	0	0	0	0	4.98	4.74		2a	2	0	Adenocarcinoma	IIIa
3	F	59	0	0	0	0	13.28		10.02	2a	0	1c	Adenocarcinoma	IVb
4	M	83	1	30	1	30	13.3	10.35	7.6	3	2	1c	Small cell carcinoma	IVb
5	F	69	1	60	0.5	30	13.5	6.57	18.46	3	1	1c	Adenocarcinoma	IVb
6	M	76	0	0	0	0	16.35	9.97		4	2	0	Squamous cell carcinoma	IIIb
7	M	79	1	50	0.75	37.5	17.82			3	0	0	Squamous cell carcinoma	IIb
8	M	75	0	0	0	0	20.78			2a	0	0	Squamous cell carcinoma	Ib
9	M	67	1	15	1	15	19.17	9.67	6.66	2a	2	1b	Adenocarcinoma	IVa
10	F	67	0	0	0	0	0			1b	0	0	Adenocarcinoma	Ia2
11	M	60	1	40	1	40	13.17	5.05	7.25	3	2	1c	Squamous cell carcinoma	IVb
12	M	64	1	30	1	30	16.75			2a	0	0	Squamous cell carcinoma	Ib
13	F	69	1	40	3	120	22.38	3.88		3	2	0	Squamous cell carcinoma	IIIb
14	M	70	0	0	0	0	6.25			1b	0	0	Adenocarcinoma	Ia2
15	F	83	0	0	0	0	10.48			1b	0	0	Adenocarcinoma	Ia2
16	M	68	0	0	0	0	11.83		8.13	2b	0	1b	Adenocarcinoma	IVa
17	M	61	1	40	3	120	14.07	12.23		3	1	0	Squamous cell carcinoma	IIIa
18	M	53	1	30	1	30	12.43	17.17		2a	3	0	Adenocarcinoma	IIIb
19	F	42	0	0	0	0	14.49	17.55		2b	1	0	Adenocarcinoma	IIb
20	M	64	1	30	2	60	6.89	6.02		2a	1	0	Squamous cell carcinoma	IIb
21	M	71	1	30	2	60	15.34	11.17	5.32	1c	2	1a	Squamous cell carcinoma	IVa
22	F	36	0	0	0	0	9.11			2a	0	0	Adenocarcinoma	Ib
23	M	63	0	0	0	0	9.4			2a	0	0	Squamous cell carcinoma	Ib
24	M	69	0	0	0	0	8.23	6.82		4	2	0	Squamous cell carcinoma	IIIb
25	F	64	0	0	0	0	6.15	7.39	10.91	2a	3	1c	Adenocarcinoma	IVb
26	M	65	1	40	1	40	12.62			2a	0	0	Squamous cell carcinoma	Ib
27	M	62	1	40	1	40	8.91	6.99		4	3	0	Adenocarcinoma	IIIc
28	M	65	1	44	1	44	19.08	12.6		2a	2	0	Squamous cell carcinoma	IIIa
29	M	63	1	40	2.5	100	6.78			1c	0	0	Squamous cell carcinoma	Ia3
30	F	50	0	0	0	0	39.16		35.14	2b	0	1c	Adenocarcinoma	IVb
31	M	58	1	28	2	56	8.75			3	0	0	Adenocarcinoma	IIb
32	M	64	1	40	2	80	3.74			1b	0	0	Squamous cell carcinoma	Ia2
33	M	77	1	40	1	40	13.24	14.3		1c	3	0	Squamous cell carcinoma	IIIb
34	M	60	0	0	0	0	2.27	4.86		1b	1	0	Squamous cell carcinoma	IIb
35	F	70	0	0	0	0	10.47			2a	0	0	Adenocarcinoma	Ib
36	F	78	0	0	0	0	10.99			2a	0	0	Adenocarcinoma	Ib
37	M	67	1	40	2.5	100	15.51			4	0	0	Squamous cell carcinoma	IIIa
38	M	66	0	0	0	0	14			2a	0	0	Squamous cell carcinoma	Ib
39	M	80	1	40	0.5	20	21.6			2b	0	0	Squamous cell carcinoma	IIa
40	M	63	1	20	1	20	7.33			2a	0	0	Adenocarcinoma	Ib
41	M	70	0	0	0	0	12.9	4.95	6.69	2b	2	1b	Others	IVa
42	M	71	1	30	2	60	8.32	9.02	13.21	1b	3	1c	Small cell carcinoma	IVb
43	M	69	0	0	0	0	9.03	9.61	5.55	4	3	1a	Small cell carcinoma	IVa
44	M	61	1	30	1	30	20.26	16.13	16.61	2b	3	1c	Adenocarcinoma	IVb
45	M	71	1	50	1	50	15.5		12.98	2a	0	1a	Squamous cell carcinoma	IVa
46	M	67	0	0	0	0	7.01			4	0	0	Adenocarcinoma	IIIa
47	F	77	0	0	0	0	9.57			1c	0	0	Adenocarcinoma	Ia3
48	M	60	0	0	0	0	15.78	15.49		2a	2	0	Squamous cell carcinoma	IIIa
49	M	79	1	30	0.5	15	8.38	6.58	11.77	2a	1	1c	Adenocarcinoma	IVb
50	M	57	1	40	1	40	17.54	15.6		4	2	0	Large cell carcinoma	IIIb
51	M	68	1	50	1.5	75	17.1	5.78	8.7	4	1	1a	Others	IVa
52	F	54	0	0	0	0	6.67	31.05		1a	3	0	Adenocarcinoma	IIIb
53	M	73	1	50	1.5	75	16.22	14.05		4	1	0	Adenocarcinoma	IIIa
54	M	74	0	0	0	0	17.43			3	0	0	Squamous cell carcinoma	IIb
55	M	56	0	0	0	0	1.91			2a	0	0	Others	Ib
56	M	76	0	0	0	0	15.77			2a	0	0	Adenocarcinoma	Ib
57	M	57	0	0	0	0	10.9			2a	0	0	Adenocarcinoma	Ib
58	M	67	1	20	1	20	9.02	8.87		2a	2	0	Squamous cell carcinoma	IIIa
59	F	73	0	0	0	0	7.33	3.91		1c	1	0	Adenocarcinoma	IIb
60	F	72	0	0	0	0	8.1			2b	0	0	Adenocarcinoma	IIa
61	M	75	1	50	1	50	18.53	14.57	11.64	4	3	1c	Adenocarcinoma	IVb
62	M	77	0	0	0	0	11.78	9.81	13.23	3	3	1c	Small cell carcinoma	IVb
63	F	67	0	0	0	0	3			1c	0	0	Adenocarcinoma	Ia3
64	M	70	0	0	0	0	5.18	3.61		2a	1	0	Adenocarcinoma	IIb
65	M	84	0	0	0	0	14.32			3	0	0	Adenocarcinoma	IIb
66	F	55	0	0	0	0	1.09			1b	0	0	Adenocarcinoma	Ia2
67	F	63	0	0	0	0	0			1b	0	0	Adenocarcinoma	Ia2
68	M	57	1	40	0.5	20	10.93		10.93	1b	0	1a	Adenocarcinoma	IVa
69	M	57	0	0	0	0	13.46			1a	0	0	Squamous cell carcinoma	Ia1
70	M	76	1	45	1	45	12.94			3	0	0	Squamous cell carcinoma	IIb
71	M	68	1	30	2	60	11.28			2a	0	0	Squamous cell carcinoma	Ib
72	M	65	0	0	0	0	19.21	22.86		3	3	0	Squamous cell carcinoma	IIIc
73	M	54	1	30	1	30	5.46			1b	0	0	Adenocarcinoma	Ia2
74	F	63	0	0	0	0	3.12			1b	0	0	Adenocarcinoma	Ia2
75	F	61	0	0	0	0	0			1b	0	0	Adenocarcinoma	Ia2
76	M	73	1	40	1	40	14.63			2a	0	0	Squamous cell carcinoma	Ib
77	F	54	0	0	0	0	14.72			2a	0	0	Others	Ib
78	M	79	1	20	1	20	2.55			1b	0	0	Adenocarcinoma	Ia2
79	F	73	0	0	0	0	16.4			2b	0	0	Squamous cell carcinoma	IIa
80	M	76	0	0	0	0	2.89			1c	0	0	Adenocarcinoma	Ia3
81	M	50	1	30	4	120	28.21	6.27		4	2	0	Squamous cell carcinoma	IIIb
82	M	69	0	0	0	0	1.96			1c	0	0	Adenocarcinoma	Ia3
83	M	70	0	0	0	0	4.78			1b	0	0	Adenocarcinoma	Ia2
84	M	74	0	0	0	0	9.43			3	0	0	Squamous cell carcinoma	IIb
85	M	63	1	40	0.5	20	13.65	9.99	8.06	2a	3	1c	Adenocarcinoma	IVb
86	F	35	0	0	0	0	20.37	9.1		3	2	0	Squamous cell carcinoma	IIIb
87	M	65	0	0	0	0	16.41	19.66		2b	2	0	Adenocarcinoma	IIIa
88	F	73	0	0	0	0	5.5			1c	0	0	Adenocarcinoma	Ia3
89	M	67	1	50	1.25	62.5	4.68			1c	2	0	Adenocarcinoma	IIIa
90	M	58	1	40	2	80	9.62	4.88		3	2	0	Small cell carcinoma	IIIb
91	M	72	1	20	1	20	14.16	10.89		2b	2	0	Adenocarcinoma	IIIa
92	F	68	0	0	0	0	5.18	9.89	0	2a	1	1a	Adenocarcinoma	IVa
93	M	66	1	50	1	50	28.72	26.39	4.15	1c	2	1a	Adenocarcinoma	IVa
94	M	51	1	40	2	80	8.86			1b	0	0	Large cell carcinoma	Ia2
95	F	66	0	0	0	0	6.15			4	0	0	Others	IIIa
96	M	47	0	0	0	0	18.36	11.09	7.55	3	3	1c	Small cell carcinoma	IVb
97	M	62	1	40	1	40	7.38	9.35	3.89	2a	1	1a	Small cell carcinoma	IVa
98	M	68	0	0	0	0	19.5			2b	0	0	Squamous cell carcinoma	IIa
99	M	64	1	40	1	40	10.89	3.17	2.92	4	3	1a	Squamous cell carcinoma	IIIc
100	F	71	0	0	0	0	1.04			1b	0	0	Adenocarcinoma	Ia2
101	M	55	0	0	0	0	12.7	5.33	5.35	1b	3	1c	Adenocarcinoma	IVb
102	M	61	1	20	1	20	7.3		6.16	2a	0	1a	Adenocarcinoma	IVa
103	M	35	0	0	0	0	14.63	15.69	11.47	3	3	1c	Adenocarcinoma	IVb
104	M	63	0	0	0	0	10.15	11.48	10.46	1b	3	1c	Others	IVb
105	F	65	0	0	0	0	3.12			1c	0	0	Adenocarcinoma	Ia3
106	F	65	0	0	0	0	16.4	8.23	5.89	4	2	1c	Small cell carcinoma	IVb
107	F	66	0	0	0	0	1.17			1b	0	0	Adenocarcinoma	Ia2
108	M	83	1	30	1	30	0			1c	0	0	Small cell carcinoma	Ia3
109	M	65	0	0	0	0	14.22	5.19	4	3	2	1b	Squamous cell carcinoma	IVa
110	F	72	0	0	0	0	1.71			1b	0	0	Adenocarcinoma	Ia2
111	F	57	0	0	0	0	13.44	8.76	12.13	2b	3	1b	Adenocarcinoma	IVa
112	F	52	0	0	0	0	6.64			1b	0	0	Adenocarcinoma	Ia2
113	M	65	1	40	1	40	12.33			1c	0	0	Small cell carcinoma	Ia3
114	M	68	1	20	1	20	1.47			1b	0	0	Adenocarcinoma	Ia2
115	F	54	0	0	0	0	29.87	28.4	26.72	3	3	1c	Adenocarcinoma	IVb
116	F	68	0	0	0	0	19.45	14.08	4.76	3	3	1b	Adenocarcinoma	IVa
117	M	50	1	30	1	30	9.11	4.57		2a	2	0	Small cell carcinoma	IIIa
118	M	67	1	40	1	40	15.7			2b	0	0	Large cell carcinoma	IIa
119	F	75	0	0	0	0	5.55			1c	0	0	Adenocarcinoma	Ia3
120	M	70	1	50	0.25	12.5	12.77	10.12	19.24	4	3	1c	Adenocarcinoma	IVb
121	M	85	0	0	0	0	1.97			1c	0	0	Adenocarcinoma	1a3
122	F	69	0	0	0	0	8.22	8.35		1c	1	0	Adenocarcinoma	IIb
123	M	52	0	0	0	0	15.97	14.1	18.73	4	3	1c	Squamous cell carcinoma	IVb
124	F	66	0	0	0	0	12.59			2a	0	0	Adenocarcinoma	Ib
125	M	55	0	0	0	0	7.47		0	2a	0	1a	Adenocarcinoma	IVa
126	F	70	0	0	0	0	3.16			1b	0	0	Adenocarcinoma	1a2
127	M	67	1	47	1.5	70.5	8.1			2b	0	0	Adenocarcinoma	IIb
128	M	69	1	40	1	40	7.82	13.95		2b	2	0	Small cell carcinoma	IIIa
129	M	71	1	40	1	40	11	11.88	12.37	2a	3	1c	Small cell carcinoma	IVb
130	M	78	1	30	2	60	24.46			2a	0	0	Squamous cell carcinoma	Ib
131	F	76	0	0	0	0	2.91			2a	0	0	Adenocarcinoma	Ib
132	F	70	1	30	0.5	15	9.85			1c	0	0	Adenocarcinoma	Ia3
133	M	52	1	30	1	30	13.38	9.41	11	3	3	1b	Adenocarcinoma	IVa
134	M	76	1	50	2	100	8.11			1c	0	0	Squamous cell carcinoma	Ia3
135	F	52	0	0	0	0	0			1b	0	0	Adenocarcinoma	Ia2
136	M	62	1	30	1.5	45	6.58		5.97	4	0	1a	Adenocarcinoma	IVa
137	M	77	0	0	0	0	13.91	14.6		2a	2	0	Squamous cell carcinoma	IIIa
138	M	65	0	0	0	0	13.72	9.26		2a	3	0	Adenocarcinoma	IIIb
139	M	71	0	0	0	0	12.4			1c	0	0	Large cell carcinoma	Ia3
140	M	59	0	0	0	0	7.06	11.94		1b	3	0	Squamous cell carcinoma	IIIb
141	M	63	1	40	1.5	60	7.57	5.51		1b	1	0	Adenocarcinoma	IIb
142	F	86	1	26	1	26	15.17	12.89	14.63	2a	3	1c	Adenocarcinoma	IVb
143	M	65	1	40	2	80	14.86	15.29		4	2	0	Squamous cell carcinoma	IIIb
144	M	72	0	0	0	0	1.89			1b	0	0	Adenocarcinoma	Ia2
145	M	56	1	30	0.5	15	2.04			1b	0	0	Others	Ia2
146	M	66	1	40	1.5	60	15.21	13.1	18.56	3	3	1c	Squamous cell carcinoma	IVb
147	M	69	1	30	1	30	12.06	7.59		4	3	0	Small cell carcinoma	IIIc
148	M	79	1	60	1	60	9.89	6.69		2b	2	0	Squamous cell carcinoma	IIIa
149	F	71	0	0	0	0	3.85			1c	0	0	Adenocarcinoma	Ia3
150	F	54	1	20	0.5	10	1.57			1b	0	0	Adenocarcinoma	Ia2
151	F	57	0	0	0	0	11.58	7.04		2a	2	0	Adenocarcinoma	IIIa
152	M	74	0	0	0	0	15.6	7.43		4	2	0	Squamous cell carcinoma	IIIb
153	F	60	0	0	0	0	10.03			1b	0	0	Small cell carcinoma	Ia2
154	M	72	1	40	1	40	21.42	19.15		4	2	0	Squamous cell carcinoma	IIIb
155	M	66	1	20	1	20	13.28	11.57		3	3	0	Others	IIIc
156	M	73	1	40	1	40	9.81		10.77	4	0	1c	Small cell carcinoma	IVb
157	M	71	1	40	1	40	9.55			2a	0	0	Squamous cell carcinoma	Ib
158	M	55	1	20	2	40	8.75	11.02		2b	3	0	Small cell carcinoma	IIIb
159	M	65	1	40	2	80	14.79	3.24		2b	2	0	Squamous cell carcinoma	IIIa
160	F	64	0	0	0	0	9.03			2a	0	0	Adenocarcinoma	IVa
161	M	75	1	40	0.75	30	3.14			2a	0	0	Adenocarcinoma	Ib
162	M	66	1	40	1	40	8.23			1c	0	0	Adenocarcinoma	Ia3
163	M	65	0	0	0	0	7.3		10.97	1b		1b	Adenocarcinoma	IVa
164	M	58	1	40	1	40	33.68	4.53		4	1	0	Squamous cell carcinoma	IIIa
165	F	74	0	0	0	0	8.01		4.01	4	0	1a	Adenocarcinoma	IVa
166	F	70	0	0	0	0	11.23		1.03	2a	0	1a	Adenocarcinoma	IVa
167	M	68	1	40	1	40	8.72	6.26		2a	2	0	Squamous cell carcinoma	IIIa
168	F	73	0	0	0	0	0			1a	0	0	Adenocarcinoma	Ia1
169	F	56	0	0	0	0	5.91			1c	0	0	Adenocarcinoma	Ia3
170	M	68	1	40	1	40	10.46	7.5	16.46	1b	3	1c	Adenocarcinoma	IVb
171	M	64	1	50	3	150	21.29			3	0	0	Squamous cell carcinoma	IIb
172	M	64	1	30	1	30	6.54	5.69		2a	2	0	Adenocarcinoma	IIIa
173	M	51	1	30	1	30	19.43	8.93		4	3	0	Adenocarcinoma	IIIc
174	F	54	0	0	0	0	4.13			1b	0	0	Adenocarcinoma	Ia2
175	M	74	1	30	2	60	13.52			2a	0	0	Adenocarcinoma	Ib
176	M	59	1	30	0.5	15	7.67	5.63	0	2b	1	1b	Adenocarcinoma	IVa
177	M	69	1	50	2	100	11.91			4	0	0	Squamous cell carcinoma	IIIa
178	M	63	0	0	0	0	15.18	14.02	4.7	3	2	1a	Squamous cell carcinoma	IVa
179	F	53	0	0	0	0	0.87			1b	0	0	Adenocarcinoma	Ia2
180	M	74	1	40	1	40	19.39	16.75		4	2	0	Squamous cell carcinoma	IIIb
181	F	67	0	0	0	0	4.9			2a	0	0	Adenocarcinoma	Ib
182	M	51	1	24	1	24	5.16		13.01	1b	0	1c	Adenocarcinoma	IVb
183	F	70	0	0	0	0	6.92			1b	0	0	Adenocarcinoma	Ia2
184	M	64	1	40	1	40	16.1		15.88	2b	0	1b	Others	IVa
185	M	63	1	40	2	80	19.4	11.55	10.78	4	2	1a	Squamous cell carcinoma	IVa
186	M	70	1	20	1.5	30	19.77	6.06		2b	1	0	Squamous cell carcinoma	IIb
187	M	73	1	50	1	50	8.33			1b	0	0	Squamous cell carcinoma	Ia2
188	F	74	1	40	1	40	15.24	15.55		4	2	0	Small cell carcinoma	IIIb
189	M	71	1	30	1	30	14.14		7.36	2a	0	1a	Squamous cell carcinoma	IVa
190	M	64	1	40	2	80	23.58			2a	0	0	Squamous cell carcinoma	Ib
191	M	74	1	50	1	50	8.98	8.68	8.15	2a	3	1c	Small cell carcinoma	IVb
192	M	67	1	40	4	160	13.67			2a	0	0	Squamous cell carcinoma	Ib
193	M	74	1	40	1	40	20.49	8.97		2a	3	0	Squamous cell carcinoma	IIIb
194	M	62	1	30	1	30	7.25			1b	0	0	Adenocarcinoma	Ia2
195	M	67	1	10	2	20	18.73	12.57		2a	2	0	Adenocarcinoma	IIIa
196	F	71	0	0	0	0	1.8			1b	0	0	Adenocarcinoma	Ia2
197	F	63	0	0	0	0	10.27		2.62	2a	0	1a	Adenocarcinoma	IVa
198	M	68	1	30	1	30	5.63	10.45	5.48	2a	3	1c	Small cell carcinoma	IVb
199	F	83	0	0	0	0	3.18			1b	0	0	Adenocarcinoma	Ia2
200	F	69	0	0	0	0	2.75			1c	0	0	Adenocarcinoma	Ia3
201	M	58	1	30	1	30	0			1b	0	0	Adenocarcinoma	Ia2
202	M	77	1	40	1	40	7.83	7.44	5.44	2a	3	1c	Adenocarcinoma	IVb
203	M	64	1	40	2	80	10.7	3.15	6.24	4	1	1b	Adenocarcinoma	IVa
204	M	68	1	40	1	40	0			1b	0	0	Adenocarcinoma	Ia2
205	M	73	0	0	0	0	11.32	0		1c	0	0	Large cell carcinoma	Ia3
206	M	59	1	30	0.75	22.5	13.53	6.17	10.18	3	3	1c	Adenocarcinoma	IVb
207	M	76	1	50	2	100	23.77	8.25	30.2	4	2	1c	Adenocarcinoma	IVb
208	M	77	1	40	2	80	12.65	12.46	5.34	3	3	1c	Adenocarcinoma	IVb
209	F	53	0	0	0	0	0			1a	0	0	Adenocarcinoma	Ia1
210	F	76	0	0	0	0	14.69	11.64	10.38	1c	3	1c	Adenocarcinoma	IVb
211	F	80	0	0	0	0	13.2	4.73	8.56	1c	3	1c	Adenocarcinoma	IVb
212	F	56	0	0	0	0	0			1c	0	0	Adenocarcinoma	Ia3
213	M	81	0	0	0	0	7.8	7.2	14.9	1c	3	1c	Adenocarcinoma	IVb
214	M	82	0	0	0	0	8.74	7.56	6.74	4	3	1c	Adenocarcinoma	IVb
215	M	68	1	30	0.5	15	15.52			2b	0	0	Adenocarcinoma	IIa
216	F	56	0	0	0	0	13.91	10.15	12.28	1b	2	1c	Adenocarcinoma	IVb
217	M	73	1	50	1	50	5.38			2a	0	0	Squamous cell carcinoma	Ib
218	M	61	1	40	1.5	60	7.78	10.22	3.72	1b	2	1a	Adenocarcinoma	IVa
219	F	64	0	0	0	0	5.19	9.77	3.03	1b	3	1c	Adenocarcinoma	IVb
220	F	77	0	0	0	0	12.7	7.01	3.56	3	2	1a	Adenocarcinoma	IVa
221	F	57	0	0	0	0	6.81	7.24		2a	1	0	Adenocarcinoma	IIb
222	M	56	0	0	0	0	0			1a	0	0	Adenocarcinoma	Ia1
223	F	48	0	0	0	0	2.56			1c	0	0	Adenocarcinoma	Ia3
224	F	53	0	0	0	0	12.78			1b	0	0	Adenocarcinoma	Ia2
225	F	68	0	0	0	0	11.1			1c	0	0	Others	Ia3
226	M	72	1	30	2	60	7.63			1b	0	0	Squamous cell carcinoma	Ia2
227	M	75	1	50	0.5	25	7.82	7.62	7.13	2a	3	1c	Small cell carcinoma	IVb
228	F	75	0	0	0	0	19.19	5.13		2b	2	0	Squamous cell carcinoma	IIIa
229	M	77	1	50	0.5	25	27.18	24.54	27.41	3	3	1b	Others	IVa
230	F	71	0	0	0	0	7.8		16.31	4	0	1a	Adenocarcinoma	IVa
231	M	57	1	40	0.2	8	20.02	9.87		3	3	0	Adenocarcinoma	IIIc
232	M	53	0	0	0	0	19.44		8.67	4	0	1a	Adenocarcinoma	IVa
233	M	63	1	40	1	40	1.36			1a	0	0	Adenocarcinoma	Ia1
234	M	69	1	40	1	40	17.07			2a	0	0	Adenocarcinoma	Ib
235	F	63	0	0	0	0	3.92			1c	0	0	Adenocarcinoma	Ia3
236	M	74	1	50	1	50	17.78	5.94		2b	1	0	Adenocarcinoma	IIb
237	F	61	0	0	0	0	15.08	16.37	14.94	3	2	1c	Adenocarcinoma	IVb
238	M	63	0	0	0	0	14.75	4.8		2b	1	0	Squamous cell carcinoma	IIb
239	M	67	0	0	0	0	13.22			2b	0	0	Adenocarcinoma	IIa
240	F	61	0	0	0	0	13.31	3		2b	1	0	Adenocarcinoma	IIb
241	F	64	0	0	0	0	13.31	2.44		2a	1	0	Large cell carcinoma	IIb
242	M	75	1	40	1.5	60	13.06	11.76	5.69	2b	3	1b	Small cell carcinoma	IVa
243	M	57	0	0	0	0	10.96	10.35	10.95	4	3	1c	Small cell carcinoma	IVb
244	M	72	1	50	1	50	7.67	13.72	10.75	2a	2	1a	Squamous cell carcinoma	IVa
245	M	64	1	40	2	80	10.07			1b	0	0	Adenocarcinoma	Ia2
246	F	71	0	0	0	0	11.3		9.05	1b	0	1c	Adenocarcinoma	IVb
247	M	77	0	0	0	0	15.72	13.07		2b	2	0	Small cell carcinoma	IIIa
248	F	79	0	0	0	0	4.11			1b	0	0	Adenocarcinoma	Ia2
249	M	69	0	0	0	0	14.81	12.68	13.34	1c	3	1c	Adenocarcinoma	IVb
250	M	74	0	0	0	0	11.42	15.38	12.9	3	3	1c	Adenocarcinoma	IVb
251	F	73	0	0	0	0	16.39	11.18		3	3	0	Adenocarcinoma	IIIc
252	M	84	1	60	0.75	45	17	13.74	11.01	3	3	1c	Adenocarcinoma	IVb
253	F	74	0	0	0	0	15.41	10.79		2b	2	0	Adenocarcinoma	IIIa
254	M	84	0	0	0	0	7.61			1b	0	0	Adenocarcinoma	Ia2
255	F	56	0	0	0	0	10.83		7.33	2a	0	1c	Adenocarcinoma	IVb
256	F	65	0	0	0	0	13.94	5.54	10.8	2a	3	1b	Adenocarcinoma	IVa
257	M	73	0	0	0	0	9.71			2a	0	0	Adenocarcinoma	Ib
258	F	72	0	0	0	0	1.27			1c	0	0	Adenocarcinoma	Ia3
259	M	67	1	40	0.15	6	8.96	3.68		1c	2	0	Adenocarcinoma	IIIa
260	M	68	0	0	0	0	2.58			2b	0	0	Adenocarcinoma	IIa
261	M	63	0	0	0	0	19.21	13.79	12.88	2b	2	1c	Small cell carcinoma	IVb
262	M	61	1	40	1.75	70	2.93			1b	0	0	Small cell carcinoma	Ia2
263	M	44	0	0	0	0	12.65	11.84	6.91	2a	3	1c	Adenocarcinoma	IVb
264	M	76	0	0	0	0	13.11	4	5.94	4	2	0	Adenocarcinoma	IIIb
265	F	63	0	0	0	0	13.5	16.71	6.8	2a	3	1a	Adenocarcinoma	IVa
266	M	74	1	40	0.5	20	10.12			2a	0	0	Small cell carcinoma	Ib
267	M	74	1	20	1	20	7.52	11.77		1c	2	0	Squamous cell carcinoma	IIIa
268	M	65	0	0	0	0	9.44			2a	0	0	Adenocarcinoma	Ib
269	M	69	0	0	0	0	22.96	14.62	14.95	3	3	1c	Small cell carcinoma	IVb
270	F	58	0	0	0	0	16.45			2a	0	0	Adenocarcinoma	Ib
271	F	72	0	0	0	0	10.94	7.67		2a	1	0	Squamous cell carcinoma	IIb
272	M	76	1	30	1	30	0			1a	0	0	Adenocarcinoma	Ia1
273	M	66	0	0	0	0	5.62			1b	0	0	Squamous cell carcinoma	Ia2
274	M	51	1	10	1	10	17.2	2.08		3	2	0	Squamous cell carcinoma	IIIb
275	M	63	1	30	2	60	11.65	3.35		4	2	0	Adenocarcinoma	IIIb
276	M	63	0	0	0	0	11.44	16.83		2a	3	0	Squamous cell carcinoma	IIIb
277	F	60	0	0	0	0	10.05			1c	0	0	Adenocarcinoma	Ia3
278	M	73	1	40	1	40	8.47			1b	0	0	Squamous cell carcinoma	Ia2
279	F	77	0	0	0	0	11.52	3.79		3	2	0	Adenocarcinoma	IIIb
280	M	69	0	0	0	0	20.7	26.96	29.75	4	3	1c	Adenocarcinoma	IVb
281	F	70	0	0	0	0	11.52	8.13	8.19	2a	3	1c	Adenocarcinoma	IVb
282	M	67	1	45	3	135	20.14	4.11		2b	1	0	Squamous cell carcinoma	IIb
283	M	65	0	0	0	0	8.47	7.05		4	1	0	Small cell carcinoma	IIIa
284	M	56	0	0	0	0	8.26	5.45	9.53	2a	3	1c	Adenocarcinoma	IVb
285	M	75	0	0	0	0	11.71	9.22	11.77	3	1	1a	Adenocarcinoma	IVa
286	M	75	0	0	0	0	14.56		6.37	4	0	1a	Squamous cell carcinoma	IVa
287	F	62	0	0	0	0	8.02			2a	0	0	Adenocarcinoma	Ib
288	M	62	1	40	1	40	13.23	8.63		3	2	0	Adenocarcinoma	IIIb
289	F	66	1	46	1	46	4.7			1b	0	0	Adenocarcinoma	Ia2
290	F	46	0	0	0	0	3.4			1b	0	0	Adenocarcinoma	Ia2
291	M	60	0	0	0	0	8.68			3	0	0	Adenocarcinoma	IIb
292	M	76	1	38	2	76	11.06			4	0	0	Others	IIIa
293	M	54	0	0	0	0	6.09	5.91	0	1b	1	1a	Adenocarcinoma	IVa
294	F	62	0	0	0	0	8.56	5.94		1b	2	0	Adenocarcinoma	IIIa
295	M	66	1	30	1	30	4.51			1b	0	0	Adenocarcinoma	Ia2
296	M	70	0	0	0	0	16.35	8.08		2b	3	0	Squamous cell carcinoma	IIIb
297	M	65	1	20	2	40	10.55	12.7	9.01	1c	2	1b	Adenocarcinoma	IVa
298	M	69	1	40	2.5	100	19.69	17.39	5.61	1c	2	1c	Adenocarcinoma	IVb
299	M	53	0	0	0	0	14.67			4	0	0	Adenocarcinoma	IIIa
300	M	73	0	0	0	0	10.39	8.67		4	2	0	Squamous cell carcinoma	IIIb
301	M	69	0	0	0	0	18.56	3.14		4	2	0	Squamous cell carcinoma	IIIb
302	M	67	1	50	1	50	10.58	25.3		2a	3	0	Small cell carcinoma	IIIb
303	F	66	0	0	0	0	11.07	5.38	12.94	1c	1	1c	Adenocarcinoma	IVb
304	F	56	0	0	0	0	6.68	3.98	6.13	1b	3	1c	Adenocarcinoma	IVb
305	M	76	0	0	0	0	11.26	5.56		2b	2	0	Adenocarcinoma	IIIa
306	M	75	0	0	0	0	1.79			3	0	0	Adenocarcinoma	IIb
307	M	75	0	0	0	0	9.38			2a	0	0	Others	Ib
308	F	68	0	0	0	0	6.63	5.82	3.65	2a	3	1c	Adenocarcinoma	IVb
309	M	74	0	0	0	0	10.77	10.34	8.69	2a	1	1c	Small cell carcinoma	IVb
310	M	57	1	5	1	5	8.55	4.81	7.99	3	1	1c	Adenocarcinoma	IVb
311	F	58	0	0	0	0	1.5			1b	0	0	Adenocarcinoma	Ia2
312	M	74	1	4	4	16	16	15.71	6.13	4	3	1b	Squamous cell carcinoma	IVa
313	M	68	1	50	1	50	15.18	15.77	10.07	2a	2	1c	Adenocarcinoma	IVb
314	F	75	0	0	0	0	3.61			3	0	0	Adenocarcinoma	IIb
315	F	69	0	0	0	0	4.57			2b	0	0	Adenocarcinoma	IIa
316	F	34	0	0	0	0	1.15			1b	0	0	Adenocarcinoma	Ia2
317	F	53	0	0	0	0	1.45			1c	0	0	Adenocarcinoma	Ia3
318	M	70	0	0	0	0	13.51	5.07		2a	1	0	Squamous cell carcinoma	IIb
319	M	68	1	50	1	50	14.43	7.75	10.63	4	2	1c	Squamous cell carcinoma	IVb
320	M	69	0	0	0	0	16.53	20.43	20.28	2a	2	1c	Adenocarcinoma	IVb
321	M	61	1	40	1	40	7.15			1b	0	0	Adenocarcinoma	Ia2
322	M	63	1	40	1.5	60	1.18			1a	0	0	Adenocarcinoma	Ia1
323	M	76	0	0	0	0	3.34			2a	0	0	Adenocarcinoma	Ib
324	F	71	1	20	1	20	14.42	17.96		2a	2	0	Adenocarcinoma	IIIa
325	M	70	0	0	0	0	26.41	3.89		3	2	0	Adenocarcinoma	IIIb
326	F	75	0	0	0	0	27.48	3.91	16.49	2b	2	1b	Adenocarcinoma	IVa
327	M	62	1	35	1	35	13.86	4.55		3	2	0	Squamous cell carcinoma	IIIb
328	M	66	1	40	2	80	8.87			2a	0	0	Squamous cell carcinoma	Ib
329	F	62	0	0	0	0	5.77			2b	0	0	Adenocarcinoma	IIa
330	F	70	0	0	0	0	1.2			1b	0	0	Adenocarcinoma	Ia2
331	M	61	1	40	1	40	4.53			2a	0	0	Adenocarcinoma	Ib
332	M	85	1	60	0.5	30	11.04	9.75		3	3	0	Adenocarcinoma	IIIc
333	M	74	1	15	2	30	9.27	12.44		4	2	0	Squamous cell carcinoma	IIIb
334	M	70	1	20	0.5	10	16.19		4.21	2a	0	1a	Adenocarcinoma	IVa
335	M	63	0	0	0	0	3.42			2a	0	0	Adenocarcinoma	Ib
336	F	64	0	0	0	0	0			1b	0	0	Adenocarcinoma	Ia2
337	M	65	1	20	2	40	7.95			1b	0	0	Adenocarcinoma	Ia2
338	M	55	1	20	1	20	11.39	17.21		4	2	0	Squamous cell carcinoma	IIIb
		66.3195
